# Supplementary material for: Evaluation of Zamia floridana A. DC. Leaves and Its Isolated Secondary Metabolites as Natural Anti-Toxoplasma and Anti-Cancer Agents Using In Vitro and In Silico Studies
Source: Metabolites. 2022 Dec 21;13(1):10. doi: 10.3390/metabo13010010 (PMC9866161; doi:10.3390/metabo13010010)
Supplement: Supplementary file 1 [file metabolites-13-00010-s001.zip]

Archive with 1 entries (1 files):
- metabolites-2076770-supplementary.pdf
